# Supplementary material for: Breast Desmoid Tumours: A Review of the Literature
Source: Breast J. 2024 Jul 12;2024:5803290. doi: 10.1155/2024/5803290 (PMC11259505; doi:10.1155/2024/5803290)
Supplement: Supplementary Materials — Appendix 1 contains the search strategy used on the Medline and Embase databases. Appendix 2 contains the Joanna Briggs Institute checklist for case reports, which was used to test the quality of case reports before inclusion into our dataset for analysis. Appendix 3 contains a table of the journal articles that contributed patients towards this review, the data collected from these articles, and their citations. [file 5803290.f1.zip]

Archive with 3 entries (3 files):
- Appendix 1 - Search strategy.docx
- Appendix 2 - JBI checklist for case reports.docx
- Appendix 3 - List of included articles.docx
